# Supplementary material for: In Silico and In Vitro Screening of 50 Curcumin Compounds as EGFR and NF-κB Inhibitors
Source: Int J Mol Sci. 2022 Apr 2;23(7):3966. doi: 10.3390/ijms23073966 (PMC9000198; doi:10.3390/ijms23073966)
Supplement: Supplementary file 1 [file ijms-23-03966-s001.zip]

Archive with 1 entries (1 files):
- ijms-1421225-supplementary.pdf
